# Supplementary material for: Electrospun Poly(methyl methacrylate)/TiO2 Composites for Photocatalytic Water Treatment
Source: Polymers (Basel). 2021 Nov 13;13(22):3923. doi: 10.3390/polym13223923 (PMC8617697; doi:10.3390/polym13223923)
Supplement: Supplementary file 1 [file polymers-13-03923-s001.zip]

Archive with 1 entries (1 files):
- polymers-1456798-supplementary.pdf
